# Supplementary material for: Cryptococcal Meningitis in Kidney Transplant Recipients: A Two-Decade Cohort Study in France
Source: Pathogens. 2022 Jun 17;11(6):699. doi: 10.3390/pathogens11060699 (PMC9227085; doi:10.3390/pathogens11060699)
Supplement: Supplementary file 1 [file pathogens-11-00699-s001.zip]

Archive with 9 entries (8 files):
- pathogens-1706778-supplementary/pathogens-1706778-supplementary/
- pathogens-1706778-supplementary/pathogens-1706778-supplementary/Figure S1.pdf
- pathogens-1706778-supplementary/pathogens-1706778-supplementary/Figure S2.pdf
- pathogens-1706778-supplementary/pathogens-1706778-supplementary/Figure S3.pdf
- pathogens-1706778-supplementary/pathogens-1706778-supplementary/Figure S4 .pdf
- pathogens-1706778-supplementary/pathogens-1706778-supplementary/Figure S5.pdf
- pathogens-1706778-supplementary/pathogens-1706778-supplementary/Table S1.pdf
- pathogens-1706778-supplementary/pathogens-1706778-supplementary/Table S2.pdf
- pathogens-1706778-supplementary/pathogens-1706778-supplementary/Table S3.pdf
